# Supplementary material for: Immortalization of Salivary Gland Epithelial Cells of Xerostomic Patients: Establishment and Characterization of Novel Cell Lines
Source: J Clin Med. 2020 Nov 25;9(12):3820. doi: 10.3390/jcm9123820 (PMC7768371; doi:10.3390/jcm9123820)
Supplement: Supplementary file 1 [file jcm-09-03820-s001.zip]

Archive with 4 entries (4 files):
- Supplementary Figure S1 iSGEC 11-24-20 .docx
- Supplementary Figure S2 iSGEC11-24-20 .docx
- Supplementary Figure S3 iSGEC 11-24-20 .docx
- Supplementary Tables 11-24-20.docx
